# Supplementary material for: Diffusion of hydrocarbons diluted in supercritical carbon dioxide
Source: Sci Rep. 2023 Sep 26;13:16107. doi: 10.1038/s41598-023-42892-7 (PMC10522683; doi:10.1038/s41598-023-42892-7)
Supplement: Supplementary file 1 — Supplementary Figures. [file 41598_2023_42892_MOESM1_ESM.xlsx]

## Sheet: Fig.1 
SIM_DATA	CO2+Benzene	T / K	Gamma_SIM	Gamma_Err	N_ex				T / K	Gamma	Gamma_Err	N_ex		EOS_DATA	CO2+Benzene	T / K	Gamma_EOS			CO2+Naphthalene	T / K	Gamma_EOS
x_CO2	0.995	290	0.972727	0.0135468	-0.852722		x_CO2	0.995	290	0.978883	0.0135468	-1.06262		x_CO2	0.995	290	0.958909		x_CO2	0.995	290	0.960355
p / MPa	10	293.15	0.965694	0.0124976	-0.197282		p / Mpa	12	293.15	0.952773	0.0124976	-1.03549		p / MPa	10	292.069	0.958376		p / MPa	10	292.069	0.960192
		295	0.984089	0.0122616	0.0356274				295	0.962958	0.0122616	-0.728934		PR_EOS		294.138	0.957647		PR_EOS		294.138	0.959929
		298.15	0.965154	0.0127298	0.4004				298.15	0.993546	0.0127298	-0.534126		k_ij	0.0967	296.207	0.956676		k_ij	0.016	296.207	0.959553
Abbreviations		300	0.987022	0.0116662	0.754414				300	0.975045	0.0116662	-0.35514				298.276	0.955402		l_ij	-0.173	298.276	0.959047
SIM - Simulation		302	0.981798	0.0126127	1.15165				302	0.974955	0.0126127	-0.577209				300.345	0.953743				300.345	0.95839
EOS - Equation of State		303.15	0.959039	0.0113461	1.78815				303.15	0.96652	0.0113461	-0.0385447				302.414	0.951583				302.414	0.957561
		305	0.995731	0.0114945	1.76069				305	0.988026	0.0114945	-0.270535				304.483	0.948763				304.483	0.956531
		308.15	0.958892	0.0133584	3.51598				308.15	0.975288	0.0133584	0.140656				306.552	0.945053				306.552	0.955271
		310	0.964595	0.0131521	7.50214				310	0.984893	0.0131521	0.1733				308.621	0.940136				308.621	0.953744
		312	0.945181	0.0153781	12.7884				312	0.981002	0.0153781	0.698257				310.69	0.933593				310.69	0.951916
		313.15	0.952426	0.0132979	25.8772				313.15	0.973129	0.0132979	1.07649				312.759	0.924993				312.759	0.949756
		315	0.953131	0.012381	27.3833				315	1.00209	0.012381	0.678355				314.828	0.914363				314.828	0.947249
		318.15	0.931717	0.0135709	16.3053				320	0.958261	0.0135709	1.75712				316.897	0.903551				316.897	0.944418
		323.15	0.95579	0.0148582	8.47543				323.15	0.96321	0.0148582	2.37854				318.966	0.897554				318.966	0.941355
		320	0.923722	0.0146263	5.67391				325	0.98077	0.0146263	3.92968				321.034	0.900596				321.034	0.938261
		325	0.941409	0.0159673	6.47218				328.15	0.957401	0.0159673	4.44804				323.103	0.910111				323.103	0.935475
		328.15	0.929568	0.012589	3.47006				330	0.955608	0.012589	5.3832				325.172	0.920963				325.172	0.933439
		330	0.967321	0.0124675	3.21559				335	0.939855	0.0124675	5.57657				327.241	0.930579				327.241	0.932575
		335	0.959184	0.0110565	3.09492				340	0.966595	0.0110565	4.27346				329.31	0.938458				329.31	0.933092
		340	0.970281	0.00953	3.08046				345	0.971598	0.00953	3.95859				331.379	0.944812				331.379	0.934888
		345	0.965382	0.0087								3.21239				333.448	0.949964				333.448	0.937621
												2.49311				335.517	0.954197				335.517	0.940877
	CO2+Naphthalene								CO2+Naphthalene							337.586	0.957727				337.586	0.94431
x_CO2	0.995	290	0.897445	0.0202	-0.733207		x_CO2	0.995	290	0.920483	0.0156	-0.611349				339.655	0.960713				339.655	0.947687
p / MPa	10	293.15	0.930809	0.0197	-1.28197		p / MPa	12	293.15	0.893554	0.0178322	0.386146				341.724	0.963271				341.724	0.950877
		295	0.884123	0.015583	-0.679589				295	0.935064	0.0157	-0.951918				343.793	0.965489				343.793	0.953824
		298.15	0.916163	0.017305	0.127645				298.15	0.904784	0.016	-0.651225				345.862	0.967432				345.862	0.956511
		300	0.949318	0.0181	0.546369				300	0.882667	0.0148	0.0453453				347.931	0.969149				347.931	0.958947
		302	0.889586	0.0171	0.0110882				302	0.914589	0.0138	0.198452				350	0.97068				350	0.961151
		303.15	0.869913	0.0191716	0.631922				303.15	0.889925	0.017	-0.509993
		305	0.850301	0.018	1.80167				305	0.85619	0.0153361	0.328174		EOS_DATA	CO2+Naphthalene	T / K	Gamma_EOS			CO2+Naphthalene	T / K	Gamma_EOS
		308.15	0.900846	0.0179	2.53407				308.15	0.908806	0.0153	0.942416		x_CO2	0.995	290	0.93386		x_CO2	0.995	290	0.944791
		310	0.857037	0.0162	3.80541				310	0.90431	0.0147	0.882559		p / MPa	10	292.069	0.927503		p / MPa	10	292.069	0.94045
		312	0.832077	0.0214	4.48559				312	0.883532	0.0178	0.427816				294.138	0.9202				294.138	0.93563
		313.15	0.830756	0.0135	5.50148				313.15	0.897434	0.015	0.957087				296.207	0.911743				296.207	0.930266
		315	0.804685	0.0146	7.41267				315	0.873105	0.0159889	3.06433				298.276	0.90186				298.276	0.924278
		318.15	0.746379	0.021	10.622				318.15	0.87232	0.0142598	6.27604				300.345	0.89019				300.345	0.917576
		320	0.706987	0.0179	24.2815				320	0.869497	0.0156	8.6759				302.414	0.876245				302.414	0.91005
		323.15	0.601319	0.0155	21.1124				323.15	0.824786	0.0153663	9.31096				304.483	0.859356				304.483	0.901577
		325	0.668294	0.015	9.92084				325	0.806828	0.0146	10.3092				306.552	0.8386				306.552	0.892013
		328.15	0.695962	0.0185	2.47102				328.15	0.79148	0.018	12.4086				308.621	0.812707				308.621	0.881201
		330	0.68703	0.0175534	6.88038				330	0.744222	0.0220951	8.80688				310.69	0.779989				310.69	0.868975
		333.15	0.75973	0.0274081	5.63298				333.15	0.729757	0.0192	7.15781				312.759	0.738489				312.759	0.855183
		340	0.778548	0.0217	5.19285				340	0.764696	0.0143	5.54283				314.828	0.686978				314.828	0.839724
		345	0.742182	0.02269					345	0.781203	0.0161					316.897	0.628461				316.897	0.822623
		350	0.821553	0.0223					350	0.804885	0.0174					318.966	0.577076				318.966	0.804146
																321.034	0.557431				321.034	0.784968
																323.103	0.579157				323.103	0.766333
																325.172	0.624103				325.172	0.750085
																327.241	0.671825				327.241	0.738349
																329.31	0.71353				329.31	0.732829
																331.379	0.747765				331.379	0.734056
																333.448	0.775491				333.448	0.741182
																335.517	0.798054				335.517	0.752476
																337.586	0.816625				337.586	0.766075
																339.655	0.832113				339.655	0.780477
																341.724	0.845195				341.724	0.794687
																343.793	0.856378				343.793	0.808145
																345.862	0.866043				345.862	0.820594
																347.931	0.874477				347.931	0.831957
																350	0.881901				350	0.842257

## Sheet: Fig. 2
SIM_DATA	CO2+Benzene	T / K	D_MS / 10-10 m2 s-1	D_MS_err	D_Fick / 10-10 m2 s-1	D_Fick_err		CO2+Benzene		T / K	D_MS / 10-10 m2 s-1	D_MS_err	D_Fick / 10-10 m2 s-1	D_Fick_err
x_CO2	0.985	290	108.103	5.95903	99.0926	6.57848	x_CO2		0.995	290	107.867	6.20047	105.97	7.53557
p / MPa	9	293.15	107.981	6.45036	96.3896	6.11363	p / Mpa		9	293.15	103.245	6.12477	101.99	7.28977
		295	123.991	6.22514	113.698	6.63087				295	123.471	6.19652	121.033	7.50176
Abbreviations		298.15	133.293	6.24162	112.788	7.17496				298.15	128.31	6.09111	122.479	7.26899
SIM - Simulation		300	126.823	6.22964	100.273	6.29823				300	128.875	6.42189	127.374	7.70111
EOS - Equation of State		302	136.736	6.65923	119.525	6.96837				302	151.6	6.8061	146.267	8.26904
MS - Maxwell-Stefan		303.15	161.211	6.97593	128.642	8.1251				303.15	141.553	6.48355	138.552	7.92869
		305	158.902	7.90463	129.826	7.96421				305	165.018	7.57202	161.033	9.28694
	102.6	308.15	171.047	7.44071	141.94	9.29228				308.15	183.883	7.81967	177.94	9.57465
		310	177.437	8.65023	150.553	9.18822				310	181.317	10.1579	176.867	11.9663
		312	182.188	9.85955	164.205	10.0909				312	220.39	11.9508	206.479	13.8832
		313.15	194.125	10.2539	155.475	9.36067				313.15	226.229	11.2346	205.957	13.2877
		315	199.078	10.7904	169.662	10.6959				314.5	311.176	14.9224	278.668	17.9132
		316	231.911	13.7471	156.679	13.64				315	327.715	14.4132	302.484	17.7363
		317.5	283.119	13.7912	176.479	15.9409				315.5	328.529	15.9805	293.118	19.8112
		318.15	332.927	14.6555	211.464	18.3625				316.5	391.557	16.6662	361.43	20.347
		319	369.997	17.1811	238.696	19.3				318.15	420.672	19.0759	391.105	22.7964
		320	415.643	16.8125	336.937	21.8414				320	431.721	18.5236	401.385	22.5573
		323.15	472.247	18.4268	346.334	21.6804				323.15	513.57	20.8623	490.905	25.3325
		325	520.196	24.4164	376.03	23.1401				325	585.271	24.8926	556.388	30.076
		328.15	516.461	22.2742	441.445	28.1901				328.15	520.789	21.9728	504.673	26.3908
		330	570.43	23.1889	460.588	28.1879				330	571.387	25.8381	546.452	30.4049
		335	634.204	24.5381	500.788	29.6771				335	637.835	24.1604	617.245	29.0685
		340	665.111	26.5353	518.211	29.1362				340	641.094	24.0782	625.937	29.4397
		345	748.152	26.2832	608.361	29.6798				345	739.1	26.9628	715.366	32.5641
	CO2+Ethane							CO2+Ethane
x_CO2	0.985	290	183.019	10.7244	178.42	12.2385		x_CO2	0.995	290	172.762	10.5424	166.927	12.345
p / MPa	9	293.15	174.909	11.421	171.284	12.9549		p / MPa	9	293.15	181.864	11.0345	179.025	12.8799
		295	201.428	12.2023	193.524	14.268				295	192.579	12.1937	188.822	13.894
		298.15	219.244	13.136	218.015	15.2562				298.15	215.965	12.7986	216.032	14.9473
		300	219.733	12.4129	218.692	14.2335				300	206.88	11.9711	205.659	13.8696
		302	222.617	13.4984	215.414	15.2254				302	243.531	13.4172	241.123	15.6673
		303.15	245.506	14.9094	244.22	16.9649				303.15	225.218	13.1932	227.504	15.5093
		305	278.882	15.1649	277.838	17.5415				305	259.534	14.0981	255.376	16.3291
		308.15	346.902	16.5608	342.773	19.3859				308.15	317.997	16.619	315.026	19.4323
		310	342.451	17.4414	341.254	20.4181				310	350.818	16.4974	351.638	19.7409
		311	409.049	26.8168	391.133	30.2977				311	407.82	25.4982	409.082	30.2919
		312	481.83	22.5823	473.613	26.4601				312	443.536	22.0643	441.553	26.1379
		312	524.579	32.3702	518.568	37.7983				312.5	507.846	31.6182	494.214	35.8783
		313.15	560.978	26.5667	554.948	32.3987				313.15	511.727	24.0268	502.089	27.4181
		313.5	626.136	36.863	618.633	43.0192				313.5	593.198	35.465	590.932	41.1202
		315	749.67	33.2084	741.215	39.6134				315	657.165	30.2112	663.179	35.1787
		318.15	751.732	35.3587	743.84	41.0225				318.15	823.436	35.4573	823.149	41.601
		320	916.796	38.278	914.108	44.1897				320	818.854	37.8863	816.28	44.0932
		323.15	1011.79	41.8066	1004.12	48.9693				323.15	921.036	42.1988	926.02	49.3465
		325	984.164	41.0621	967.944	47.2482				325	1047.86	45.4973	1051.47	53.2016
		328.15	1080.22	46.5233	1072.58	53.8554				328.15	1098.41	48.6912	1098.95	55.9028
		330	1053.96	47.201	1042.49	52.8799				330	1106.99	44.9376	1100.23	52.9118
		335	1155.17	54.6053	1143.16	62.4559				335	1191.41	48.4766	1173.18	55.6563
		340	1319.76	62.0889	1313.28	70.3098				340	1289.4	54.7826	1297.77	63.5459
		345	1364.24	58.2821	1367.81	67.4469				345	1500.89	56.3535	1517.78	65.3332
	CO2+Naphthalene
x_CO2	0.985	290	86.6235	4.5475	80.7422	5.54422
p / MPa	9	293.15	88.245	4.64842	79.6316	5.49048
		295	89.6495	4.67373	82.4578	5.55002
		298.15	101.893	5.09701	89.9411	6.15837
		300	106.294	5.08819	92.5305	5.93202
		302	110.555	5.30347	98.0534	6.09903
		303.15	105.059	5.06175	92.4307	5.88822
		305	121.982	5.87819	108.839	6.95507
		308.15	130.001	6.16655	107.718	7.24566
		310	135.794	5.83026	112.312	6.78519
		312	154.166	7.22775	123.453	7.80551
		313.15	172.108	7.66699	129.592	8.90586
		314	180.271	8.51282	131.597	8.63328
		315	196.784	8.59032	131.946	8.81218
		315.5	219.047	10.0441	145.932	9.86317
		316.5	242.592	10.6812	129.212	10.5016
		318.15	319.192	13.4543	154.895	13.7037
		320	337.526	14.3098	153.096	13.4834
		323.15	385.332	15.1362	225.158	17.5906
		325	354.393	14.7623	195.243	18.9546
		328.15	402.116	16.429	250.362	18.5213
		330	421.227	16.1003	295.429	18.376
		335	464.75	18.7487	324.818	22.2441
		340	469.52	20.4225	344.367	24.9783
		345	504.292	19.6047	397.789	21.9231

## Sheet: Fig. 3
SIM_DATA	CO2+Benzene	ρCO2 / kg m-3	D_Fick / 10-8 m2 s-1	D_Fick_err		CO2+Benzene		ρCO2 / kg m-3	Dinf,dil/ 10-8 m2 s-1	D_inf,dil_error	CORR_DATA	ρCO2 / kg m-3	Dinf,dil/ 10-8 m2 s-1	D_inf,dil_error
x_CO2	0.99	866.91	1.0535	0.0695865		x_CO2 ->	1	866.91	1.03628	0.00936301		866.91	1.03628	0.00936301
p / MPa	9	843.17	1.15352	0.0799166		p / MPa	9	843.17	1.15234	0.0101152		843.17	1.15234	0.0101152
		828.05	1.12475	0.0724282				828.05	1.22199	0.00906475		828.05	1.22199	0.00906475
Abbreviations		799.65	1.18455	0.0755822				799.65	1.32987	0.00790857		799.65	1.32987	0.00790857
SIM - Simulation		780.98	1.30159	0.083721				780.98	1.31236	0.00841008		780.98	1.31236	0.00841008
inf,dil - infinite dilution		758.55	1.30706	0.0804336				758.55	1.37553	0.00860323		758.55	1.37553	0.00860323
CORR - Present correlation		744.31	1.34111	0.0845428				744.31	1.43009	0.00795012		744.31	1.43009	0.00795012
		718.62	1.41369	0.0839298				718.62	1.54555	0.010793		718.62	1.54555	0.010793
		662.13	1.5181	0.0953526				662.13	1.79853	0.00888776		662.13	1.79853	0.00888776
		614.87	1.74075	0.0995133				614.87	1.82949	0.0151924		614.87	1.82949	0.0151924
		540.48	2.01426	0.124426				540.48	2.04662	0.019291		540.48	2.04662	0.019291
		485.5	1.85202	0.116114				485.5	2.62399	0.0198901		485.5	2.62399	0.0198901
		446.54	2.0681	0.129888				408.38	3.54807	0.0225481		408.38	3.54807	0.0225481
		408.37	2.40012	0.146603				337.51	3.92136	0.0291679		337.51	3.92136	0.0291679
		379.48	2.70182	0.184567				313.45	4.11289	0.0222112		313.45	4.11289	0.0222112
		357.37	2.89869	0.186247				285	4.71884	0.0342091		285	4.71884	0.0342091
		337.51	3.22022	0.200744				272.52	5.25354	0.0397323		272.52	5.25354	0.0397323
		313.45	3.61948	0.194844				255.55	5.24242	0.039418		255.55	5.24242	0.039418
		285	4.49921	0.239635				247.32	5.43122	0.0399584		247.32	5.43122	0.0399584
		272.52	5.27324	0.272589				229.32	5.93916	0.0354843		229.32	5.93916	0.0354843
		255.55	5.24825	0.280656				215.4	6.19185	0.03011		215.4	6.19185	0.03011
		247.32	5.34157	0.272693				204.11	6.77184	0.0398498		204.11	6.77184	0.0398498
		229.32	5.91072	0.300192
		215.4	5.66876	0.300668
		204.11	6.79618	0.334999
		194.64	7.1709	0.361822
	CO2+Toluene					CO2+Toluene						CO2+Toluene
x_CO2	0.985	878.06	0.93294	0.0583952		x_CO2 ->	1	866.91	0.980645	0.0072891		866.91	0.980645	0.0072891
p / MPa	10	856.31	1.07922	0.0706945		p / MPa	9	843.17	1.05186	0.00725084		843.17	1.05186	0.00725084
		842.67	1.0983	0.0775982				828.05	1.08298	0.00531525		828.05	1.08298	0.00531525
		817.63	1.15219	0.0692628				799.65	1.17377	0.00836954		799.65	1.17377	0.00836954
		801.62	1.18513	0.0708674				780.97	1.27228	0.0096196		780.97	1.27228	0.0096196
		782.97	1.23497	0.073419				758.55	1.4335	0.00889003		758.55	1.4335	0.00889003
		771.5	1.22107	0.0765051				744.31	1.47565	0.0109605		744.31	1.47565	0.0109605
		751.67	1.21442	0.0796279				718.62	1.54426	0.0117206		718.62	1.54426	0.0117206
		712.81	1.57815	0.0917714				662.13	1.65101	0.00763613		662.13	1.65101	0.00763613
		685.77	1.52783	0.0865065				614.87	1.87627	0.0117549		614.87	1.87627	0.0117549
		651.45	1.60944	0.100059				540.48	2.01871	0.0182759		540.48	2.01871	0.0182759
		628.61	1.65494	0.0984232				485.5	2.50168	0.0326369		485.5	2.50168	0.0326369
		586.02	1.74061	0.0941711				408.38	3.09113	0.0298366		408.38	3.09113	0.0298366
		498.25	1.64814	0.10342				337.51	3.73737	0.0396838		337.51	3.73737	0.0396838
		448.28	1.86354	0.114841				313.45	4.10807	0.0233096		313.45	4.10807	0.0233096
		384.33	2.20983	0.130498				255.55	4.87106	0.037721		255.55	4.87106	0.037721
		358.04	2.73408	0.193881				247.32	5.22727	0.0273		247.32	5.22727	0.0273
		325.07	3.14258	0.179986				229.32	5.41213	0.0392406		229.32	5.41213	0.0392406
		310.26	3.28494	0.18739				215.4	5.88747	0.037721		215.4	5.88747	0.037721
		280.11	4.3101	0.244515				204.11	6.40374	0.0453331		204.11	6.40374	0.0453331
		258.62	4.60654	0.246323				194.64	6.76193	0.0595128		194.64	6.76193	0.0595128
		242.11	5.02643	0.254722
		228.8	5.81848	0.302722
	CO2+Naphthalene							CO2+Naphthalene				CO2+Naphthalene
x_CO2	0.997	866.91	0.767978	0.0548944		x_CO2 ->	1	866.91	0.935029	0.00658435		866.91	0.935029	0.00658435
p / MPa	9	843.17	0.845586	0.0572776		p / MPa	9	843.17	0.932605	0.00810639		843.17	0.932605	0.00810639
		828.05	0.849199	0.0573693				828.05	0.959953	0.0043251		828.05	0.959953	0.0043251
		799.65	1.02407	0.0706772				799.65	1.00826	0.00560887		799.65	1.00826	0.00560887
		780.97	0.984634	0.0657514				780.97	0.972511	0.0100186		780.97	0.972511	0.0100186
		758.55	1.00424	0.0606478				758.55	1.12163	0.00583188		758.55	1.12163	0.00583188
		744.31	1.07373	0.0664326				744.31	1.14773	0.00617524		744.31	1.14773	0.00617524
		718.62	1.14718	0.0731796				718.62	1.19725	0.00649919		718.62	1.19725	0.00649919
		662.13	1.10943	0.0737794				662.13	1.3725	0.00926044		662.13	1.3725	0.00926044
		614.87	1.37551	0.0845952				614.87	1.44156	0.00706975		614.87	1.44156	0.00706975
		540.48	1.46201	0.095465				540.48	1.5918	0.0106149		540.48	1.5918	0.0106149
		485.5	1.64877	0.107956				408.37	1.88366	0.0107887		408.37	1.88366	0.0107887
		426.22	1.60217	0.113148				337.51	2.75757	0.0444558		337.51	2.75757	0.0444558
		408.37	1.80647	0.120618				313.45	2.77268	0.0586999		313.45	2.77268	0.0586999
		392.91	1.80225	0.115503				285	3.39094	0.010316		285	3.39094	0.010316
		367.73	1.86863	0.131154				272.52	3.5171	0.0237322		272.52	3.5171	0.0237322
		337.51	2.03651	0.152293				255.55	3.75606	0.0287499		255.55	3.75606	0.0287499
		313.45	2.34672	0.174342				247.32	3.85396	0.0298767		247.32	3.85396	0.0298767
		285	2.60875	0.196975				229.32	3.99947	0.0310656		229.32	3.99947	0.0310656
		272.52	2.76206	0.172165				215.4	4.77078	0.0341912		215.4	4.77078	0.0341912
		255.55	3.49522	0.213491				204.11	4.9348	0.0307126		204.11	4.9348	0.0307126
		247.32	3.39285	0.257047				194.64	4.9954	0.0382466		194.64	4.9954	0.0382466
		229.32	3.71383	0.210806
		215.4	4.27068	0.240481
		204.11	4.54211	0.24835
		194.64	4.93162	0.259419

## Sheet: Fig. 4
SIM_DATA	CO2+Benzene	ρCO2 / kg m-3	D_Fick / 10-8 m2 s-1	D_Fick_err			CO2+Benzene	ρCO2 / kg m-3	Dinf,dil/ 10-8 m2 s-1	D_Fick_err		PRESENT CORRELATION_DATA	CO2+Benzene	ρCO2 / kg m-3	Dinf,dil/ 10-8 m2 s-1
x_CO2	0.985	878.06	1.04412	0.000133191		x_CO2 ->	1	878.06	1.01064	0.0098015				872	0.952003
p / MPa	10	856.31	1.10862	0.000115383		p / MPa	10	856.31	1.11207	0.00897617				851	1.0109
		842.67	1.08287	0.000107911				842.67	1.14013	0.00918188				837	1.04425
Abbreviations		817.63	1.19786	0.000110753				817.63	1.29057	-0.0371785				813	1.10985
SIM - Simulation		801.62	1.22142	0.000128391				801.62	1.28318	0.0105343				796	1.15765
INF,DIL - infinite dilution		782.97	1.41682	0.000109343				782.97	1.36573	0.010837				778	1.22544
		771.5	1.39131	9.64019e-05				771.5	1.40555	0.0104289				767	1.26112
		751.67	1.39996	0.000120833				751.67	1.46735	0.0109485				749	1.29418
		712.81	1.43909	0.000122328				712.81	1.55613	0.00926944				708	1.44717
		685.77	1.57483	0.000134837				685.77	1.6947	0.0110499				680	1.53888
		651.45	1.79526	0.000127241				651.45	1.78464	0.0141328				649	1.6549
		628.61	1.69629	0.000129183				628.61	2.02341	0.0151298				570	1.96538
		586.02	1.80411	0.000146027				586.02	2.31404	0.0135468				463	2.5749
		498.25	1.92707	0.000127414				498.25	2.76369	0.0210326				402	3.03399
		448.28	2.12711	0.000150201				448.28	3.28326	0.0175937				349	3.6326
		384.33	2.58389	0.000143819				384.33	3.60539	0.0233398				328	3.91873
		358.04	2.83499	0.000163661				358.04	3.82967	0.0288866				301	4.39934
		325.07	3.22194	0.0001391				325.07	4.11962	0.0274007				289	4.67026
		310.26	3.72631	0.000124361				310.26	4.56294	0.0303235				263	5.2601
		280.11	4.49562	0.000127356				280.11	5.06176	0.0310587				245	5.84993
		258.62	5.19818	0.000123445				258.62	5.4218	0.0356734				231	6.43211
		242.11	5.5998	0.000108289				242.11	5.88954	0.0389386				219	6.96879
	CO2+Toluene							CO2+Toluene					CO2+Toluene	872	0.860414
x_CO2	0.99	866.91	0.981962	0.0707507		x_CO2 ->	1	866.91	0.980645	0.0072891				851	0.913648
p / MPa	9	843.17	1.06614	0.070336		p / MPa	9	843.17	1.05186	0.00725084				837	0.94379
		828.05	0.994321	0.06602				828.05	1.08298	0.00531525				813	1.00308
		799.65	1.22236	0.0759356				799.65	1.17377	0.00836954				796	1.04628
		780.97	1.26394	0.0784568				780.97	1.27228	0.0096196				778	1.10754
		758.55	1.03383	0.0655192				758.55	1.4335	0.00889003				767	1.13979
		744.31	1.23058	0.0731765				744.31	1.47565	0.0109605				749	1.16968
		718.62	1.30327	0.0777364				718.62	1.54426	0.0117206				708	1.30794
		662.13	1.58939	0.0931874				662.13	1.65101	0.00763613				680	1.39083
		614.87	1.47932	0.0946979				614.87	1.87627	0.0117549				649	1.49569
		540.48	1.69306	0.107049				540.48	2.01871	0.0182759				570	1.7763
		485.5	1.71179	0.103642				485.5	2.50168	0.0326369				463	2.32718
		408.38	3.08129	0.196981				408.38	3.09113	0.0298366				402	2.74211
		337.51	2.91069	0.179098				337.51	3.73737	0.0396838				349	3.28312
		313.45	4.47757	0.269452				313.45	4.10807	0.0233096				328	3.54172
		255.55	5.79008	0.310834				255.55	4.87106	0.037721				301	3.9761
		247.32	5.94095	0.321011				247.32	5.22727	0.0273				289	4.22095
		229.32	6.41716	0.34988				229.32	5.41213	0.0392406				263	4.75405
		215.4	5.93662	0.309257				215.4	5.88747	0.037721				245	5.28713
		204.11	6.25872	0.332086				204.11	6.40374	0.0453331				231	5.8133
		194.64	6.69298	0.329892				194.64	6.76193	0.0595128				219	6.29835
	CO2+Naphthalene
x_CO2	0.997	866.91	0.767978	0.0548944		x_CO2 ->	1	866.91	0.935029	0.00658435
p / MPa	9	843.17	0.845586	0.0572776		p / MPa	9	843.17	0.932605	0.00810639
		828.05	0.849199	0.0573693				828.05	0.959953	0.0043251
		799.65	1.02407	0.0706772				799.65	1.00826	0.00560887
		780.97	0.984634	0.0657514				780.97	0.972511	0.0100186
		758.55	1.00424	0.0606478				758.55	1.12163	0.00583188
		744.31	1.07373	0.0664326				744.31	1.14773	0.00617524
		718.62	1.14718	0.0731796				718.62	1.19725	0.00649919
		662.13	1.10943	0.0737794				662.13	1.3725	0.00926044
		614.87	1.37551	0.0845952				614.87	1.44156	0.00706975
		540.48	1.46201	0.095465				540.48	1.5918	0.0106149
		485.5	1.64877	0.107956				408.37	1.88366	0.0107887
		426.22	1.60217	0.113148				337.51	2.75757	0.0444558
		408.37	1.80647	0.120618				313.45	2.77268	0.0586999
		392.91	1.80225	0.115503				285	3.39094	0.010316
		367.73	1.86863	0.131154				272.52	3.5171	0.0237322
		337.51	2.03651	0.152293				255.55	3.75606	0.0287499
		313.45	2.34672	0.174342				247.32	3.85396	0.0298767
		285	2.60875	0.196975				229.32	3.99947	0.0310656
		272.52	2.76206	0.172165				215.4	4.77078	0.0341912
		255.55	3.49522	0.213491				204.11	4.9348	0.0307126
		247.32	3.39285	0.257047				194.64	4.9954	0.0382466
		229.32	3.71383	0.210806
		215.4	4.27068	0.240481
		204.11	4.54211	0.24835
		194.64	4.93162	0.259419

## Sheet: Fig. 5
SIM_DATA			Solute	M / g mol-1	T = 290 K	T = 293 K	T = 295 K	T = 298.15 K	T = 300 K	T = 302 K	T = 303.15 K	T = 305 K	T = 308.15 K	T = 310 K	T = 312 K
x_CO2 ->	1
p / MPa	9		Benzene	78.11	1.03628	1.15234	1.22199	1.32987	1.31236	1.37553	1.43009	1.54555	1.79853	1.82949	2.04662
			Toluene	92.14	0.980645	1.05186	1.08298	1.17377	1.27228	1.4335	1.47565	1.54426	1.65101	1.87627	2.01871
Abbreviations			Naphthalene	128.171	0.935029	0.932605	0.959953	1.00826	0.972511	1.12163	1.14773	1.19725	1.3725	1.44156	1.5918
SIM - Simulation			Ethane	30.07	1.6898	1.94425	1.98523	2.11567	2.11854	2.14809	2.36764	2.50834	3.01142	3.14352	4.09119
INF,DIL - infinite dilution			Isobutane	58.12	1.15454	1.32768	1.32536	1.40287	1.54105	1.6074	1.72053	1.75127	2.0965	2.34509	2.78313
			Methane	16.04		2.54608	2.36697	2.57375	2.88024	2.91836	2.98291	3.166	4.10381		5.10947
				MolarMass	T = 313.15 K	T = 315 K	T = 318.15 K	T = 320 K	T = 323.15 K	T = 325 K	T = 328.15 K	T = 330.0 K	T = 335.0 K	T = 340.0 K	T = 345.0 K
			Benzene	78.11	2.62399	3.54807	3.92136	4.11289	4.71884	5.25354	5.24242	5.43122	5.93916	6.19185	6.77184
			Toluene	92.14	2.50168	3.09113	3.73737	4.10807			4.87106	5.22727	5.41213	5.88747	6.40374
			Naphthalene	128.171		1.88366	2.75757	2.77268	3.39094	3.5171	3.75606	3.85396	3.99947	4.77078	4.9348
			Ethane	30.07	4.99236	6.69609	7.42131	8.23802	8.75895	9.26286	10.3148	10.0807	11.622	12.2515	12.8713
			Isobutane	58.12	3.39338	4.39462	4.91678	5.41488	6.02407	6.19619	6.48808	6.65686	6.97915	7.72511	8.15187
			Methane	16.04	7.46413	9.27406	10.8905		12.9891	13.9802		14.9757

## Sheet: Fig. 6
SIM_DATA	CO2+Benzene	T / K	D2/D1 = rH,1/rH,2
x_CO2	0.985	290	0.686891
p / MPa	9	293.15	0.69302
		295	0.680577
Abbreviations		298.15	0.676321
SIM - Simulation		300	0.674283
INF,DIL - infinite dilution		302	0.674315
		303.15	0.681876
		305	0.67458
		308.15	0.670122
		310	0.6649
		312	0.65864
		313.15	0.647839
		315	0.623681
		316	0.590018
		317.5	0.564771
		318.15	0.555924
		319	0.557885
		320	0.550435
		323.15	0.562377
		325	0.558087
		328.15	0.563704
		330	0.564856
		335	0.569616
		340	0.5742
		345	0.578037
	CO2+Toluene	T / K	D2/D1 = rH,1/rH,2
	0.985	290	0.653187
	9	293.15	0.63986
		295	0.646854
		298.15	0.639847
		300	0.64416
		302	0.645924
		303.15	0.639653
		305	0.639024
		308.15	0.631492
		310	0.633176
		312	0.612216
		314	0.592117
		315	0.579732
		316	0.564105
		317	0.543266
		318.15	0.5171
		320	0.512024
		323.15	0.522444
		325	0.515679
		328.15	0.522006
		330	0.523615
		335	0.524807
		340	0.524316
		345	0.527952
		350	0.533567
	CO2+Naphthalene	T / K	D2/D1 = rH,1/rH,2
	0.994	290	0.504396
	9	293.15	0.505487
		295	0.503506
		298.15	0.503225
		300	0.503853
		302	0.499978
		303.15	0.490759
		305	0.488751
		308.15	0.477641
		310	0.462384
		312	0.450609
		313.15	0.435974
		314	0.423396
		315	0.38354
		316	0.358792
		317	0.335021
		318.15	0.316133
		320	0.310748
		323.15	0.319751
		325	0.317288
		328.15	0.314353
		330	0.337059
		335	0.357346
		340	0.364992
		345	0.370027
		350	0.382923
	CO2+Ethane	T / K	D2/D1 = rH,1/rH,2
	0.985	290	1.08301
	9	293.15	1.06852
		295	1.07287
		298.15	1.0636
		300	1.08669
		302	1.05865
		303.15	1.07051
		305	1.09255
		308.15	1.07891
		310	1.07977
		311	1.07859
		312	1.08926
		313.15	1.08274
		313.5	1.08997
		315	1.07381
		318.15	1.0826
		320	1.07114
		323.15	1.06608
		325	1.06744
		328.15	1.06474
		330	1.06291
		335	1.05722
		340	1.06462
		345	1.0667
		350	1.05452
	CO2+Isobutane	T / K	D2/D1 = rH,1/rH,2
	0.985	290	0.757888
	9	293.15	0.766352
		295	0.751082
		298.15	0.760436
		300	0.762473
		302	0.768754
		303.15	0.764786
		305	0.757731
		308.15	0.757116
		310	0.746281
		312	0.749225
		313.15	0.732357
		318.15	0.707428
		320	0.712309
		323.15	0.702175
		325	0.699926
		328.15	0.692769
		330	0.69615
		335	0.691538
		340	0.688074
		345	0.687736
		350	0.700691

## Sheet: Fig. 7
SIM_DATA	CO2+Ethane	T / K	Dinf,dil/ 10-10 m2 s-1	Err		CORRELATIONS	T / K	Wilke-Chang	Sassiat	Lai-Tan	Funazukuri-Wakao	Scheibel	Tyn-Calus	CatchpoleKing	He-Yu	HaydhukMinas	Present correlation
x_CO2 ->	1	290	168.98	1.56743			290.15	151.706	176.307	72.4077	152.929	157.613	140.548	138.704	174.233	143.66	195.9
p / MPa	9	293.15	194.425	1.77983			291.15	155.187	180.353	73.626	156.291	161.23	143.774	141.662	177.772	146.084	199.5
		295	198.523	1.62102			292.15	158.813	184.566	74.8852	159.724	164.997	147.133	144.733	181.419	148.583	203.3
Abbreviations		298.15	211.567	1.92619			293.15	162.6	188.967	76.1903	163.288	168.931	150.641	147.953	185.214	151.166	207.1
SIM - Simulation		300	211.854	1.81162			294.15	166.563	193.573	77.5455	166.974	173.049	154.313	151.33	189.16	153.842	211.2
INF,DIL - infinite dilution		302	214.809	1.86008			295.15	170.72	198.404	78.9555	170.808	177.367	158.164	154.885	193.279	156.617	215.4
		303.15	236.764	2.53942			296.15	175.095	203.488	80.4268	174.774	181.912	162.217	158.628	197.574	159.503	219.9
		305	250.834	2.24219			297.15	179.712	208.854	81.9661	178.895	186.709	166.495	162.586	202.069	162.512	224.5
		308.15	301.142	2.53381			298.15	184.605	214.541	83.5827	183.185	191.793	171.028	166.785	206.786	165.661	229.5
		310	314.352	3.27649			299.15	189.807	220.587	85.2852	187.7	197.198	175.848	171.276	211.771	168.964	234.7
		312	409.119	2.04317			300.15	195.371	227.053	87.0881	192.405	202.978	181.002	176.076	217.028	172.446	240.2
		313.15	499.236	3.93915			301.15	201.346	233.997	89.0043	197.348	209.186	186.538	181.241	222.604	176.13	246.2
		315	669.609	4.98658			302.15	207.807	241.505	91.0535	202.598	215.898	192.524	186.853	228.568	180.05	252.6
		318.15	742.131	5.11097			303.15	214.848	249.689	93.2613	208.173	223.214	199.047	192.984	234.969	184.249	259.5
		320	823.802	4.26807			304.15	222.594	258.69	95.6599	214.115	231.261	206.223	199.737	241.88	188.784	267
		323.15	875.895	6.44533			305.15	231.214	268.708	98.294	220.561	240.217	214.209	207.291	249.441	193.732	275.4
		325	926.286	6.5326			306.15	240.953	280.026	101.227	227.606	250.335	223.232	215.856	257.796	199.201	284.7
		328.15	1031.48	7.33539			307.15	252.158	293.048	104.549	235.419	261.976	233.613	225.749	267.159	205.345	295.4
		330	1008.07	6.56875			308.15	265.36	308.392	108.395	244.29	275.693	245.844	237.475	277.864	212.393	307.8
		335	1162.2	7.89135			309.15	281.362	326.988	112.965	254.627	292.317	260.669	251.794	290.367	220.685	322.7
		340	1225.15	7.73264			310.15	301.416	350.295	118.564	267.169	313.153	279.249	269.974	305.37	230.735	341.4
		345	1287.13	7.97429			311.15	327.454	380.554	125.646	282.996	340.204	303.371	293.975	323.758	243.297	365.6
							312.15	362.115	420.836	134.786	304.042	376.215	335.483	326.85	346.536	259.318	398.6
							313.15	405.28	471.001	145.79	331.768	421.061	375.474	369.898	372.667	278.411	442.5
							314.15	449.793	522.732	156.782	363.96	467.307	416.713	417.693	397.56	297.386	493.1
							315.15	488.562	567.788	166.124	396.542	507.585	452.63	463.18	417.97	313.532	543.8
							316.15	519.382	603.606	173.436	426.601	539.606	481.184	502.823	433.626	326.271	590.2
							317.15	543.892	632.09	179.203	453.881	565.07	503.891	537.214	445.871	336.437	632.2
							318.15	563.883	655.324	183.889	478.789	585.84	522.412	567.572	455.799	344.817	670.6
							319.15	580.591	674.741	187.805	501.777	603.198	537.891	594.863	464.114	351.929	706.2
							320.15	594.838	691.298	191.15	523.206	617.999	551.09	619.775	471.258	358.106	739.7
							321.15	607.178	705.639	194.058	543.339	630.82	562.523	642.782	477.519	363.57	771.4
							322.15	618.05	718.275	196.633	562.383	642.116	572.595	664.264	483.102	368.491	801.4
							323.15	627.728	729.522	198.938	580.521	652.171	581.562	684.491	488.148	372.976	830.4
							324.15	636.434	739.64	201.026	597.887	661.216	589.628	703.675	492.762	377.109	858.4
							325.15	644.318	748.802	202.931	614.578	669.406	596.931	721.959	497.015	380.946	885.4
							326.15	651.554	757.211	204.692	630.667	676.924	603.635	739.493	500.973	384.553	911.6
							327.15	658.188	764.922	206.321	646.255	683.817	609.782	756.364	504.676	387.947	937.2
							328.15	664.31	772.035	207.837	661.422	690.177	615.453	772.675	508.166	391.16	962.3
							329.15	670.014	778.665	209.262	676.147	696.103	620.737	788.466	511.466	394.227	986.8
							330.15	675.312	784.823	210.598	690.548	701.608	625.646	803.818	514.604	397.154	1011
							331.15	680.284	790.6	211.863	704.621	706.772	630.252	818.776	517.598	399.967	1035
							332.15	684.978	796.056	213.069	718.386	711.65	634.601	833.382	520.466	402.686	1058
							333.15	689.387	801.179	214.212	731.896	716.23	638.686	847.661	523.219	405.306	1081
							334.15	693.533	805.997	215.299	745.178	720.537	642.526	861.641	525.868	407.836	1104
							335.15	697.473	810.577	216.341	758.253	724.632	646.178	875.377	528.429	410.298	1126
							336.15	701.237	814.951	217.346	771.076	728.542	649.664	888.85	530.902	412.699	1148
							337.15	704.819	819.114	218.311	783.745	732.263	652.983	902.126	533.303	415.039	1170
							338.15	708.215	823.061	219.237	796.238	735.791	656.129	915.177	535.631	417.317	1192
							339.15	711.455	826.826	220.129	808.605	739.157	659.13	928.062	537.898	419.542	1214
							340.15	714.569	830.445	220.994	820.789	742.393	662.016	940.758	540.104	421.725	1236
							341.15	717.556	833.916	221.832	832.863	745.496	664.783	953.316	542.258	423.867	1257
							342.15	720.447	837.276	222.65	844.77	748.5	667.462	965.716	544.36	425.977	1278
							343.15	723.172	840.444	223.433	856.623	751.331	669.986	977.978	546.416	428.031	1299
							344.15	725.833	843.536	224.201	868.31	754.096	672.451	990.103	548.427	430.064	1320
							345.15	728.394	846.512	224.949	879.906	756.756	674.824	1002.11	550.397	432.065	1341
							346.15	730.853	849.369	225.675	891.426	759.311	677.102	1014.02	552.33	434.032	1362
							347.15	733.244	852.149	226.386	902.842	761.795	679.317	1025.82	554.228	435.977	1383
							348.15	735.567	854.848	227.083	914.167	764.209	681.47	1037.53	556.092	437.901	1403
							349.15	737.786	857.426	227.758	925.436	766.514	683.525	1049.14	557.924	439.789	1424
							350.15	739.969	859.964	228.425	936.576	768.782	685.548	1060.65	559.724	441.668	1444

## Sheet: Fig. 8
SIM_DATA	pure CO2	T / K	p / MPa	s+ = -sR / R	D+CO2		Fig. 9 (right)	CO2+Benzene	DCO2/ 10-10 m2 s-1	Dinf,dil/ 10-10 m2 s-1		CO2+Toluene	DCO2/ 10-10 m2 s-1	Dinf,dil/ 10-10 m2 s-1		CO2+Naphthalene	DCO2/ 10-10 m2 s-1	Dinf,dil/ 10-10 m2 s-1		CO2+Isobutane	DCO2/ 10-10 m2 s-1	Dinf,dil/ 10-10 m2 s-1		CO2+Ethane	DCO2/ 10-10 m2 s-1	Dinf,dil/ 10-10 m2 s-1		CO2+Methane	DCO2/ 10-10 m2 s-1	Dinf,dil/ 10-10 m2 s-1		EXP_DATA	CO2+Benzene	DCO2/ 10-10 m2 s-1	Dinf,dil/ 10-10 m2 s-1	CO2+Toluene	DCO2/ 10-10 m2 s-1	Dinf,dil/ 10-10 m2 s-1	CO2+Naphthalene	DCO2/ 10-10 m2 s-1	Dinf,dil/ 10-10 m2 s-1
	Fig. 9 (left)	290	9	2.59547	0.290639				158.228	103.628			158.228	98.0645			158.228	93.5029			158.228	115.454		158.228	168.98			166.795	254.608					273.2	179.2		457	235		594	291
		293.15	9	2.49813	0.294465				166.795	115.234			166.795	105.186			166.795	93.2605			166.795	132.768		166.795	194.425			173.158	236.697					453	259.6		297.3	167		594	291
		295	9	2.43273	0.297489				173.158	122.199			173.158	108.298			173.158	95.9953			173.158	132.536		173.158	198.523			188.764	257.375					436	240.8		269	128.3		594	291
Abbreviations		298.15	9	2.32185	0.309115				188.764	132.987			188.764	117.377			188.764	100.826			188.764	140.287		188.764	211.567			196.023	288.024					408	216		208	105.8		594	291
SIM - Simulation		300	9	2.2622	0.312462				196.023	131.236			196.023	127.228			196.023	97.2511			196.023	154.105		196.023	211.854			209.422	291.836					269	154		337	163		594	291
INF,DIL - infinite dilution		302	9	2.18255	0.321772				209.422	137.553			209.422	143.35			209.422	112.163			209.422	160.74		209.422	214.809			215.239	298.291					269	140.9					594	291
EXP - Experimental data		303.15	9	2.13498	0.323261				215.239	143.009			215.239	147.565			215.239	114.773			215.239	172.053		215.239	236.764			230.943	316.6					208	124.4					594	291
		305	9	2.05376	0.333214				230.943	154.555			230.943	154.426			230.943	119.725			230.943	175.127		230.943	250.834			261.916	410.381					208	117.5					594	291
		308.15	9	1.88623	0.346203				261.916	179.853			261.916	165.101			261.916	137.25			261.916	209.65		261.916	301.142			376.151	510.947					337	170.8
		310	9	1.74847	0.360369				295.226	182.949			295.226	187.627			295.226	144.156			295.226	234.509		295.226	314.352			472.341	746.413
		313.15	9	1.2836	0.41476				472.341	262.399			472.341	250.168			707.9	275.757			376.151	278.313		376.151	409.119			591.734	927.406
		315	9	1.08058	0.43381				591.734	354.807			591.734	309.113			828.045	339.094			472.341	339.338		472.341	499.236			707.9	1089.05
		318.15	9	0.918203	0.439276				707.9	392.136			707.9	373.737			871.083	351.71			591.734	439.462		591.734	669.609			828.045	1298.91
		320	9	0.853937	0.434809				753.06	411.289			753.06	410.807			929.093	375.606			707.9	491.678		707.9	742.131			871.083	1398.02
		323.15	9	0.78614	0.43912				828.045	471.884			929.093	487.106			957.963	385.396			753.06	541.488		753.06	823.802			1034.42	1497.57
		325	9	0.747845	0.439251				929.093	524.242			957.963	522.727			1034.42	399.947			828.045	602.407		828.045	875.895
		328.15	9	0.6976	0.437142				957.963	543.122			1034.42	541.213			1114.66	477.078			871.083	619.619		871.083	926.286
		330	9	0.670931	0.433169				1034.42	593.916			1114.66	588.747			1178.78	493.48			929.093	648.808		929.093	1031.48
		335	9	0.61209	0.427957				1114.66	619.185			1178.78	640.374			1241.16	499.54			957.963	665.686		957.963	1008.07
		340	9	0.564396	0.425913				1178.78	677.184			1241.16	676.193							1034.42	697.915		1034.42	1162.2
		345	9	0.521579	0.417874																1114.66	772.511		1114.66	1225.15
		350	9	0.480806	0.408185																1178.78	815.187		1178.78	1287.13
																					1241.16	833.571		1241.16	1314.57
		290	10	2.63075	0.281199				151.152	101.064			151.152	88.2006			151.152	78.921
		293.15	10	2.53727	0.290217				162.009	111.207			162.009	104.464			162.009	82.8664
		295	10	2.4779	0.292891				167.536	114.013			167.536	114.295			167.536	91.0383
		298.15	10	2.37862	0.29923				178.564	129.057			178.564	120.912			178.564	85.8883
		300	10	2.31456	0.306342				188.022	128.318			188.022	133.314			188.022	82.6467
		302	10	2.24622	0.31215				197.572	136.573			197.572	134.909			197.572	106.541
		303.15	10	2.20422	0.317276				205	140.555			205	143.086			205	108.33
		305	10	2.13968	0.317894				211.575	146.735			211.575	144.902			211.575	110.752
		308.15	10	2.00325	0.337025				239.991	155.613			239.991	150.969			239.991	106.434
		310	10	1.91775	0.343739				256.182	169.47			256.182	158.789			256.182	117.116
		312	10	1.82121	0.353447				277.836	178.464			277.836	165.019			277.836	139.368
		313.15	10	1.74596	0.366313				300.847	202.341			300.847	174.844			300.847	147.147
		315	10	1.6022	0.371324				333.582	231.404			333.582	217.443			333.582	147.298
		318.15	10	1.32574	0.406248				446.011	276.369			446.011	239.216			523.931	200.748
		320	10	1.16129	0.415742				523.931	328.326			523.931	279.751			669.787	274.846
		323.15	10	1.0111	0.427501				622.489	360.539			622.489	323.3			738.869	280.828
		325	10	0.947393	0.429894				669.787	382.967			669.787	353.819			778.069	306.405
		328.15	10	0.860552	0.430245				738.869	411.962			778.069	415.58			859.011	348.581
		330	10	0.821443	0.432058				778.069	456.294			859.011	463.692			943.057	359.428
		335	10	0.735162	0.426272				859.011	506.176			943.057	504.92			1020.56	421.752
		340	10	0.669908	0.426242				943.057	542.18			1020.56	557.458			1078.94	438.569
		345	10	0.617965	0.425366				1020.56	588.954			1078.94	602.723
		350		0.57434	0.418128
		290	12	2.6957	0.275697				144.889	98			144.889	90.4			144.889	73.2631
		293.15	12	2.6095	0.282231				153.463	105			153.463	102			153.463	90.3143
		295	12	2.55946	0.289992				160.936	112			160.936	108			160.936	80.8959
		298.15	12	2.46537	0.294739				170.042	122			170.042	113			170.042	90.7623
		300	12	2.41141	0.296249				174.875	122			174.875	119			174.875	89.785
		302	12	2.35081	0.316235				191.664	130			191.664	125			191.664	92.2841
		303.15	12	2.3166	0.30766				189.338	128			189.338	124			189.338	91.9298
		305	12	2.25833	0.313397				197.966	133			197.966	127			197.966	94.2479
		308.15	12	2.15547	0.321928				213.39	139			213.39	139			213.39	109.064
		310	12	2.09293	0.326825				223.296	153			223.296	144			223.296	116.932
		312	12	2.02204	0.334447				236.756	166			236.756	148			236.756	116.374
		313.15	12	1.97681	0.336991				244.121	168			244.121	158			244.121	107.157
		315	12	1.90774	0.346586				260.531	180			260.531	169			260.531	129.03
		318.15	12	1.78493	0.353904				285.029	193			285.029	190			285.029	130.446
		320	12	1.69522	0.36565				310.574	197			310.574	196			310.574	130.604
		323.15	12	1.5488	0.382259				356.692	223			356.692	218			356.692	176.504
		325	12	1.45298	0.386089				385.248	255			385.248	230			385.248	170.615
		328.15	12	1.30353	0.402261				449.318	286			449.318	254			449.318	205.155
		330	12	1.2219	0.407487				486.963	309			486.963	286			486.963	212.611
		335	12	1.04782	0.413137				579.165	370			579.165	346			579.165	216.911
		340	12	0.924331	0.417726				666.233	419			666.233	373			666.233	296.408
		345	12	0.834931	0.414332				733.581	450			733.581	398			733.581	302.973
		350	12	0.768354	0.41702

## Sheet: Fig. 9
EXP_Data	CO2+Benzene	ρ/ kg m-3	D_Fick / m2 s-1	CO2+Toluene	ρ/ kg m-3	D_Fick / 10-8 m2 s-1	CO2+n-Dodecane	ρ/ kg m-3	D_Fick / 10-8 m2 s-1	CO2+THN	ρ/ kg m-3	D_Fick / 10-8 m2 s-1
x_CO2 ->	1	774.55	1.1595		773.53	1.05323		773.53	0.85171		773.53	0.86655
p / MPa	9	640.84	1.6055		718.19	1.29397		718.19	0.965243		719.51	1.02814
		524.3	1.91455		683.4	1.39711		683.4	1.01525		684.99	1.00124
Abbreviations		399.79	1.9689		638.86	1.56232		642.82	1.21037		640.84	1.12177
		297.27	2.86791		524.3	1.80743		521.4	1.38803		518.5	1.36676
inf,dil - infinite dilution		271.85	3.19711		399.79	1.91042		399.79	1.61063		401.63	1.50158
CORR - Present correlation		253.07	3.4932		309.16	2.57109		335.28	1.75799		336.27	1.59321
					297.08	2.63614		297.71	1.65921		298.34	1.14232
					253.42	3.11046		272.3	1.54762		272.3	0.932902
								253.42	1.5878		253.42	0.870768
