# Supplementary material for: Diffusion of hydrocarbons diluted in supercritical carbon dioxide
Source: Sci Rep. 2023 Sep 26;13:16107. doi: 10.1038/s41598-023-42892-7 (PMC10522683; doi:10.1038/s41598-023-42892-7)
Supplement: Supplementary file 3 — Supplementary Information. [file 41598_2023_42892_MOESM3_ESM.xlsx]

## Sheet: Sheet1
MIXTURE	REFERENCE	T / K	p / MPa	D / 10-10 (m2/s)	METHOD	MIXTURE	REFERENCE	T / K	p / MPa	D / 10-10 (m2/s)	METHOD	MIXTURE	REFERENCE	T / K	p / MPa	D / 10-10 (m2/s)	METHOD
CO2+Benzene						CO2+Toluene						CO2+Naphthalene
	Swaid and Schneider (1979)	313.15	8	299	Taylor dispersion		Bruno (1989)	313.83	13.3	130	Supercritical fluid chromatography		Knaff (1987)	308.15	11.8	113.6	Pseudo-steady state solid dissolution technique
		313.15	8.5	237				313.83		123				308.15	16.7	93.9
		313.15	8.75	228				313.83		121				308.15	22.6	84.1
		313.15	8.8	222				313.83		120				318.15	11.8	135.6
		313.15	9	193				313.83		119				318.15	16.7	107.7
		313.15	9.2	201				313.83	30.4	119				318.15	22.6	89.5
		313.15	9.5	183										328.15	11.8	159
		313.15	9.5	189			Levelt Sengers (1993)	313.73	13.52	142	Taylor dispersion			328.15	16.7	109.7
		313.15	10	161				306.76	13.4	123				328.15	22.6	87.8
		313.15	11	158				306.78	10.63	141				328.15	22.6	85.9
		313.15	13	139				306.12	10.37	144				328.15	22.6	86.4
		313.15	16	129				308.36	10.37	145				333.15	16.86	122.9
		308.15	11	146				307.93	9.68	151
		313.15	11	158				307.9	13.43	129			Sassiat (1987)	303.15	11.5	113	Taylor dispersion
		318.15	11	197				307.91	13.43	130				303.15	19	93
		323.15	11	216										313.15	11	156
		328.15	11	276			Suarez et al. (1993)	313.15	15	122.3	Taylor dispersion			313.15	13	127
		308.15	13	137				323.15	15	118.6				313.15	15.5	117
		313.15	13	140				333.15	15	103.9				313.15	16	116
		318.15	13	160				313.15	20	97.5				313.15	21.5	102
		323.15	13	188				323.15	20	93.2				313.15	25	96
		328.15	13	194				333.15	20	152.6				333.15	13	219
								313.15	25	129.9				333.15	16.5	183
	Sassiat et al. (1987)	303.15	11.5	138	Taylor dispersion			323.15	25	119.3				333.15	26.5	123
		303.15	19	115				333.15	25	109.4
		313.15	11	213				313.15	30	103.2			Lamb (1989)	308.15	10	133	NMR fixed field gradient spin-echo Bessel function analysis technique
		313.15	13	165				323.15	30	171.8				308.15	15	114
		313.15	15.5	149				333.15	30	148.1				308.15	20	96.8
		313.15	16	145				313.15	35	134.2				308.15	25	91.9
		313.15	21.5	128				323.15	35	122.1				308.15	30	81.3
		313.15	25	115				333.15	35	114.1				308.15	40	73.8
		333.15	13	258										308.15	50	70.5
		333.15	16.5	210										308.15	75	61.5
		333.15	26.5	210										308.15	10	54.8
														328.15	12	174
	Uwezava and Nagashima (1992)	299.15	9	143	Taylor dispersion		Lai Tan (1995)	308	7.51	281	Coated capillary column			328.15	13.5	158
		299.15	10.5	140				308	8.04	235				328.15	16	131
		303.15	10.5	150				308	8.56	183				328.15	20	110
		305.65	10.5	158				308	8.93	167				328.15	25	98.7
		308.15	10.5	174				308	10.28	155				351.15	30	88.9
								308	11.61	138				351.15	40	80.7
	Funazukuri et al. (1992)	313	16	115	Taylor dispersion			308	12.98	137				351.15	50	74.7
		313	25	94.3				308	14.31	130				351.15	60	71.4
								318	7.58	332				351.15	10	59.8
	Levelt Sengers et al (1993)				Taylor dispersion			318	8.92	289
		314.14	10	198				318	10.31	193			Funazukuri (1992)	313	16	112	Taylor dispersion
		314.14	13.53	151				318	11.66	161				313	25	94.3
		307.94	9.68	149				318	12.98	154
		307.93	12.46	137				318	14.31	163			Akgerman (1996)				Taylor dispersion
		307.93	9.68	159				328	8.83	311				308	9.64	137
		307.92	9.68	174				328	10.17	249				308	11.19	128
		309.67	10.24	162				328	12.9	197				308	13.87	122
		309.68	10.24	153				328	14.24	182				308	18.14	110
		309.66	10.25	149										308	24.72	99
							Cadogan (2015)				Taylor dispersion			318	10.96	161
	Suarez et al. (1993)	313.15	15	129.9	Taylor dispersion			298	1	55.3				318	11.77	149
		323.15	15	155.8				298	11	50.9				318	13.13	140
		333.15	15	181.8				298	30	47.7				318	14.7	132
		313.15	20	112				298	48	42.8				318	18.84	125
		323.15	20	129.7				298	68	39.2				318	24.03	116
		333.15	20	154				323	1	72.8				328	16.79	147
		313.15	25	102.7				323	10	67.8				328	19.6	137
		323.15	25	117.2				323	30	63.2				328	23.79	128
		333.15	25	136				323	49	57
		313.15	30	96.7				323	66	51.7			Klask (1998)	330.53	14.76	165.7	Pseudo-steady state solid dissolution technique
		323.15	30	111				348	1	92.6				330.51	14.2	155
		333.15	30	124.4				348	11	86.2				330.55	19.93	127
		313.15	35	90.1				348	30	80.2				330.53	14.24	144.6
		323.15	35	105.8				348	48	73.1				330.53	12.96	147.6
		333.15	35	115.7				348	67	65.4				330.53	11.61	157.7
								373	1	114				330.53	10.85	204.3
	Funazukuri and Nishimoto (1996)	313.2	8.43	258	Taylor dispersion			373	10	104				330.53	9.07	259.1
		313.2	8.53	245				373	30	98.1				330.53	9.08	210.3
		313.2	8.63	236				373	51	89.4				330.53	10	192.5
		313.2	8.73	254				373	67	80				330.53	20.04	109.6
		313.2	9.02	216				398	1	138				330.61	14.17	157.5
		313.2	9.32	207				398	10	124				330.53	20.01	129.5
		313.2	9.41	216				398	30	117				330.52	20.03	121.6
		313.2	9.51	194				398	48	105				330.52	14.24	154
		313.2	10	177				398	68	96				330.54	14.22	153.8
		313.2	10.9	162				423	1.1	160				330.54	14.21	167
		313.2	11	156				423	10	150				330.52	14.2	173.9
		313.2	11.1	110				423	30	140				330.54	14.21	163.1
		313.2	11.2	158				423	50	123				330.54	13.74	173.2
		313.2	12	154				423	67	114				330.54	13.38	174.7
		313.2	12	156										330.52	12.14	199.5
		313.2	12.7	149			Lin and Tavarides (2010)				Taylor dispersion			330.51	11.49	185.6
		313.2	12.8	153				313.15	10	145.4				330.53	10.82	232.4
		313.2	12.9	147				313.15	20	112.4				309	11.85	120.6
		313.2	14.6	141				313.15	30	90.7				309	12.96	123.2
		313.2	14.7	133				333.15	10	215.1				309	14	119
		313.2	16.1	138				333.15	20	128.3				309.01	16.04	112
		313.2	16.2	141				333.15	30	105.8				309	17.83	105.9
		313.2	19.5	128				353.15	10	328.5				309	20.05	101.1
		313.2	19.7	130				353.15	20	167.2				308.97	10.87	124.5
		313.2	19.8	132				353.15	30	134.4				308.99	11.01	131.3
		313.2	19.9	117				373.15	10	446.7				309	12.02	125.4
		313.2	24.5	115				373.15	20	232.9				309.01	12.99	121.7
		313.2	24.6	116				373.15	30	163				309.02	13.96	120.1
		313.2	24.7	116										309.07	15.91	111.5
		313.2	30	113			Santos et al. (2022)	306.15	7.5	289	Taylor dispersion + FTIR			309.01	18.44	108.1
		313.2	30.2	106				306.15	9	160				309.02	19.96	104
								306.15	10.5	144				330.66	8.93	233.6
	Funazukuri et al. (2001)	308.15	5.99	641.1	Taylor dispersion			306.15	12.5	114				330.68	10.89	223.8
		308.15	5.99	644.2				306.15	14.6	111				330.69	11.88	215.1
		308.15	6.43	499.6				306.15	17	105				330.67	12.86	195.9
		308.15	6.44	566.3				309.15	7.5	311				330.69	13.88	184.7
		308.15	6.67	607.3				309.15	14.6	120				330.68	16.03	160.1
		308.15	7.03	491.8				309.15	17	109				330.67	18.08	146.8
		308.15	7.03	492.8				320.15	7.5	332				330.7	20.06	139
		308.15	7.21	454.2				320.15	14.6	150
		308.15	7.52	296.4				320.15	17	134			Higashi et al.(1998)	308.2	7.21	383	Pseudo-steady state solid dissolution technique
		308.15	7.53	245.3										308.2	7.5	332
		308.15	7.56	243.7			this work (2023)	302.95	10	105.323	Taylor dispersion			308.2	7.7	323
		308.15	7.58	311				307.75	10	129.397				308.2	7.86	291
		308.15	7.58	338.4				310.15	10	139.711				308.2	7.92	240
		308.15	7.59	340.8				312.65	10	156.232				308.2	7.99	204
		308.15	7.59	342.3				317.25	10	180.743				308.2	8.02	186
		308.15	7.59	302.8				322.25	10	191.042				308.2	8.03	159
		308.15	7.61	296.5				331.95	10	263.614				308.2	8.12	128
		308.15	8.11	242.4				341.45	10	311.046				308.2	8.14	122
		308.15	8.12	240.1										308.2	8.18	131
		308.15	8.3	227										308.2	8.21	142
		308.15	8.41	225.3										308.2	8.7	153
		308.15	8.44	215.2										308.2	11.8	113
		308.15	8.44	215.3										308.2	15.2	106
		308.15	8.48	209.6
		308.15	8.85	201.8									Higashi et al. (1999)	308.2	7.7	299	Pseudo-steady state solid dissolution technique
		308.15	8.87	192.7										308.2	7.92	275
		308.15	8.88	192.2										308.2	7.94	250
		308.15	9	193.5										308.2	7.97	229
		308.15	9.41	181.4										308.2	7.99	196
		308.15	9.79	172										308.2	8.02	175
		308.15	9.92	179.2										308.2	8.03	156
		308.15	10.1	174.4										308.2	8.07	145
		308.15	10.59	166.3										308.2	8.1	137
		308.15	11.08	165.5										308.2	8.12	127
		308.15	11.66	162.3										308.2	8.13	112
		308.15	12.11	158.8										308.2	8.14	122
		308.15	12.53	159.9										308.2	8.15	125
		308.15	13.11	152.9										308.2	8.18	130
		308.15	13.57	157.1										308.2	8.23	128
		308.15	13.94	148.7										308.2	8.54	125
		308.15	14.48	150.9										308.2	8.8	123
		308.15	15.75	140.3										308.2	10.4	111
		308.15	16.1	144.5										308.2	11.8	109
		308.15	16.7	142.7										308.2	13.3	101
		308.15	18.16	138.5										308.2	15.2	93
		308.15	19.03	133.7										308.2	20	85
		308.15	20.16	135.2										318.2	8.75	280
		308.15	21.09	130.2										318.2	9.23	261
		308.15	22.13	129.4										318.2	9.35	228
		308.15	25.14	124.4										318.2	9.6	186
		308.15	25.18	125.6										318.2	9.79	177
		308.15	25.18	123.6										318.2	9.92	161
		308.15	27.72	121.7										318.2	10.3	150
		308.15	30.29	120.4										318.2	10.6	138
		313.15	7.55	504.7										318.2	11.1	126
		313.15	7.62	476.9										318.2	11.8	125
		313.15	7.62	433.1										318.2	13.7	112
		313.15	7.66	427.2										318.2	15.3	110
		313.15	8.8	234.4										318.2	19.9	95
		313.15	9.02	234.1
		313.15	9.29	227									Higashi et al. (2002)	308.2	8.25	173	Pseudo-steady state solid dissolution technique
		313.15	9.58	215.8										308.2	8.25	127
		313.15	9.92	206										308.2	8.25	105
		313.15	10.32	194.3										308.2	10.4	133
		313.15	10.7	191.4										308.2	10.4	111
		313.15	11.07	187.6										308.2	10.4	102
		313.15	11.09	185.8										308.2	10.4	99
		313.15	11.57	180.9
		313.15	12.13	174.5									Kong (2011)				Taylor dispersion
		313.15	12.2	172.7										308.15	7	386.5
		313.15	13.11	171.6										308.15	7.4	332.2
		313.15	13.22	169										308.15	7.52	310.1
		313.15	13.3	167.2										308.15	7.6	294.7
		313.15	13.62	168										308.15	7.7	283.6
		313.15	14.4	161.6										308.15	7.8	259.9
		313.15	14.42	161.2										308.15	7.9	240.3
		313.15	16.08	157.1										308.15	8.02	216.4
		313.15	16.11	153.1										308.15	8.1	204.8
		313.15	16.12	154										308.15	8.15	189.8
		313.15	16.13	153.1										308.15	8.2	187
		313.15	16.16	153.8										308.15	8.25	181.3
		313.15	16.43	156.8										308.15	8.3	177.9
		313.15	18.16	146.8										308.15	8.35	174
		313.15	20.08	140.5										308.15	84	172.4
		313.15	20.16	140.2										308.15	84.5	171.6
		313.15	21.17	138.8										308.15	85	167.6
		313.15	21.18	138.1										308.15	85.2	171.3
		313.15	22.12	135.3										308.15	85.5	166.3
		313.15	22.15	137.1										308.15	86	164.6
		313.15	25.17	126.2										308.15	87	167.1
		313.15	25.19	128.5										308.15	88	165
		313.15	25.27	131.6										308.15	90	161.7
		313.15	27.71	123.3										308.15	99.9	144
		313.15	30.28	121.3										308.15	10	147.3
		313.15	34.48	116.2										308.15	11	138.6
		318.15	9.28	247.9										308.15	12	135.4
		318.15	9.6	238.9										308.15	13.3	123
		318.15	9.94	233.3										308.15	14	125.4
		318.15	10.18	246.5										308.15	15	117.4
		318.15	11	217										308.15	20	107.9
		318.15	11.96	199.1										308.15	25	101.3
		318.15	13.01	187.6										308.15	30	93.1
		318.15	14.03	180.6										308.15	35	88.8
		318.15	15.08	171.3										308.15	40	82.2
		318.15	16.05	166.4
		318.15	17	161.9
		318.15	17.98	157.1
		318.15	19.06	153.4
		318.15	20.06	149.8
		318.15	20.56	151.1
		318.15	21.07	146.6
		318.15	22.03	145.4
		318.15	23.03	142.9
		318.15	24.08	139.1
		318.15	25	137.6
		318.15	25.96	136.7
		318.15	27.07	136.9
		318.15	27.98	132.9
		318.15	29.03	131.7
		318.15	30.18	129.1
		323.15	10.09	245.6
		323.15	10.28	238.5
		323.15	10.49	233
		323.15	10.67	234.5
		323.15	10.88	236.7
		323.15	11.12	259.6
		323.15	11.47	240.8
		323.15	11.95	232.7
		323.15	12.08	231.8
		323.15	13.13	211
		323.15	14	195.7
		323.15	15.13	188.7
		323.15	15.33	187.9
		323.15	16.07	183.5
		323.15	17.06	176.8
		323.15	18.03	170.9
		323.15	19	164.4
		323.15	20	159.5
		323.15	21.09	156
		323.15	22.05	156.6
		323.15	23.05	154.8
		323.15	24.07	147.7
		323.15	25.03	144.9
		323.15	26.09	144.4
		323.15	27.06	142.5
		323.15	28.01	140.4
		323.15	28.96	136.7
		323.15	30.19	135.6
		328.15	9.05	315
		328.15	9.74	285.4
		328.15	9.98	274.9
		328.15	9.99	274
		328.15	10.64	260
		328.15	11.24	246.6
		328.15	11.56	246
		328.15	12.07	246.4
		328.15	12.55	238.8
		328.15	13.14	232.5
		328.15	13.43	223.1
		328.15	14.1	215.9
		328.15	15.08	204
		328.15	16.13	191.9
		328.15	16.9	189.4
		328.15	17.16	186.5
		328.15	17.99	184
		328.15	19.03	176.2
		328.15	19.78	171.5
		328.15	20.06	177
		328.15	21.03	167.2
		328.15	21.99	163.8
		328.15	23.03	158.4
		328.15	23.96	159.8
		328.15	24.68	157.1
		328.15	25.75	152.8
		328.15	26.83	151.7
		328.15	29.23	145.4
	Filho et al (2002)	313.15	12	163.1	Taylor dispersion
		323.15	12	211.2
		313.15	14	147.6
		323.15	14	172.3
		313.15	15	129.4
		333.15	15	204.6
		313.15	16	129.7
	Nishiumi and Kubota (2007)	313.15	2.21	593.3	Taylor dispersion
		313.15	2.84	560.6
		313.15	3.82	463.9
		313.15	3.82	446
		313.15	4.7	406.9
		313.15	4.7	388.2
		313.15	4.85	422.2
		313.15	5.68	307.3
		313.15	5.68	309.7
		313.15	5.68	342.7
		313.15	5.68	322.1
		313.15	6.14	47.2
		313.15	6.19	43.8
		313.15	6.71	17.3
		313.15	6.71	20.5
		313.15	6.71	21.9
		313.15	7.11	18.7
		313.15	7.11	16.6
		313.15	7.11	14.1
		313.15	7.68	98.6
		313.15	7.68	109.4
		313.15	7.68	108.2
		313.15	8.18	184.4
		313.15	8.18	183.4
		313.15	8.18	196.1
		313.15	8.72	249
		313.15	8.72	250.4
		313.15	8.72	239
		313.15	9.21	220.5
		313.15	9.21	238.2
		313.15	9.21	234
		313.15	9.7	189.4
		313.15	9.7	184.2
		313.15	9.7	197.2
		313.15	10.68	171.2
		313.15	10.68	172
		313.15	10.68	171
		313.15	12.64	138.8
		313.15	12.64	137.8
		313.15	12.64	138.7
		313.15	14.7	128.7
		313.15	14.7	128.1
		313.15	14.7	128.5
		313.15	16.71	115.6
		313.15	16.71	115.2
		313.15	16.71	115.5
	Lin and Tavarides (2010)				Taylor dispersion
		313.15	10	158.7
		313.15	20	118.6
		313.15	30	91
		333.15	10	217.3
		333.15	20	140.9
		333.15	30	117.5
		353.15	10	430
		353.15	20	178
		353.15	30	145
		373.15	10	475.5
		373.15	20	250.7
		373.15	30	170.8
	Santos et al. (2022)	306.15	7.5	308
		309.15	7.5	342
		309.15	14.6	108
		309.15	17	103
		319.95	14.6	126
		319.95	17	114
		320.15	7.5	385
	this work (2023)	302.85	10	115.95
		312.55	10	160.55
		317.25	10	191.455
		322.25	10	196.89
		331.92	10	286.791
		336.75	10	319.711
		341.55	10	349.32
